# Supplementary material for: A Comparison of Primary Human Hepatocytes and Hepatoma Cell Lines to Model the Effects of Fatty Acids, Fructose and Glucose on Liver Cell Lipid Accumulation
Source: Nutrients. 2022 Dec 21;15(1):40. doi: 10.3390/nu15010040 (PMC9824391; doi:10.3390/nu15010040)
Supplement: Supplementary file 1 [file nutrients-15-00040-s001.zip]

Archive with 1 entries (1 files):
- nutrients-2095142-supplementary.pdf
